# Supplementary material for: NMR Profiling of Ononis diffusa Identifies Cytotoxic Compounds against Cetuximab-Resistant Colon Cancer Cell Lines
Source: Molecules. 2021 May 28;26(11):3266. doi: 10.3390/molecules26113266 (PMC8198399; doi:10.3390/molecules26113266)
Supplement: Supplementary file 1 [file molecules-26-03266-s001.zip]

Archive with 1 entries (1 files):
- molecules-1218279-supplementary.pdf
